# Supplementary material for: Electrode Based on the MWCNTs and Electropolymerized Thymolphthalein for the Voltammetric Determination of Total Isopropylmethylphenols in Spices
Source: Micromachines (Basel). 2023 Mar 11;14(3):636. doi: 10.3390/mi14030636 (PMC10058491; doi:10.3390/mi14030636)
Supplement: Supplementary file 1 [file micromachines-14-00636-s001.zip]

Archive with 1 entries (1 files):
- micromachines-2248599-supplementary.pdf
